# Supplementary material for: Genome-wide analysis of the diatom cell cycle unveils a novel type of cyclins involved in environmental signaling
Source: Genome Biol. 2010 Feb 8;11(2):R17. doi: 10.1186/gb-2010-11-2-r17 (PMC2872877; doi:10.1186/gb-2010-11-2-r17)
Supplement: Additional file 1 — Cell cycle genes in P. tricornutum. An Excel spreadsheet providing an overview of the annotated cell cycle genes in P. tricornutum. [file gb-2010-11-2-r17-S1.xls]

## Sheet: Sheet1
Table S1. Overview of the annotated cell cycle genes in P. tricornutum
Gene Name	Protein Name	Protein ID (JGI - release 1)	Protein ID (JGI - release 2)	Forward gene specific primer	Reverse gene specific primer	Product length (bp)
Cyclin-dependent kinases
Phatr;CDKA1	CDKA1	Phatr1_28779	Phatr2_20262	AGCGGTATCAAAGGATGGAAAAG	CTTCATCTTCGGCTTCAAGGC	123
Phatr;CDKA2	CDKA2	Phatr1_24534	Phatr2_51279	GTTGCCCTCAAGCGTATC	AACACAGTCCTTCAAGTCG	123
Phatr;CDKC1	CDKC1	Phatr1_12190	Phatr2_10704	CTGAAGAAACTCACGCATCCG	CGAGAACGAGAAAGAGATTCCC	118
Phatr;CDKC2	CDKC2	Phatr1_16981	Phatr2_26925	AACACGAAACAGGAGGAGAACG	ACGCACCTTTGGATGTCACG	121
Phatr;CDKD1	CDKD	Phatr1_9317	Phatr2_10160	ATTACTTCTGCGGAGACCATTC	GCGGTAAAGATTTCGTCAAAGG	183
Phatr;hCDK1	hCDK1	Phatr1_25351	Phatr2_21410	GTATCTTTGCTGAGTTAATTCTTC	TACTGGAGTCGTGCTTGG	173
Phatr;hCDK2	hCDK2	Phatr1_33856	Phatr2_42539	AACTCGCCGATTTTGGTTTGTC	ATTGCGTATATTGCCTGCTTCC	129
Phatr;hCDK3	hCDK3	Phatr1_35608	Phatr2_34165	TCTCAAGCCTCATAACCTC	TGCTCCAAACATCAATCG	188
Phatr;hCDK4	hCDK4	Phatr1_55230	Phatr2_49025	TCCACTTGAAGAGATTGACG	TCTACACCACGAGCCATC	165
Phatr;hCDK5	hCDK5	Phatr1_30237	Phatr2_23198	GGACTGGCACGACGCTTTC	GGCTGGACCGTAACAACTCTC	111
Phatr;hCDK6	hCDK6	Phatr1_55668	Phatr2_5526	CCCACAAATGTCGCTGAAACG	CGGTAGGTTCGCAGGATGG	116
Phatr;hCDK7	hCDK7	Phatr1_55997	Phatr2_14453	TTTGGGCTGGCTAGAATAG	CGAAGTATATGGCTGGATAAG	192
Cyclins
Phatr;CYCA/B;1	CYCA/B;1	Phatr1_45836	Phatr2_17135	TACACCGCCACTCCAAGAC	TCGGAGGACGGGATGGG	199
Phatr;CYCB1	CYCB1	Phatr1_55247	Phatr2_46095	TCCTGGTCCGCTACTTGAAAG	GCTGGCTGGGAAGATAACGC	117
Phatr;CYCB2	CYCB2	Phatr1_61099	Phatr2_8598	ACACAAAGTTCCGGCTCAT	AACCAGTTGTAGTCGCTTGC	104
Phatr;CYCD1	CYCD	Phatr1_14393	Phatr2_29283	CAGGAGCGTGGTCTTGTAG	AATATCCGACTCCGAATAGCC	213
Phatr;CYCH1	CYCH	Phatr1_36311	Phatr2_36892	ATACACGACGAGCGGATAC	AACAAGACGCCGTAAATCG	97
Phatr;CYCL1	CYCL	Phatr1_24121	Phatr2_5718	GCTGCCAAAACGGAGGAGTC	CTTCGCCTTTCGGATCAATGC	154
Phatr;CYCP1	CYCP1	Phatr1_38529	Phatr2_48210	GCTGCTGCTGCGACTGAC	ATGGCGGAGGCGGCTTC	115
Phatr;CYCP2	CYCP2	Phatr1_40691	Phatr2_49817	GGTGAAGGACGGCGATGC	ACGGAAGAACAAGACCAAGAGC	128
Phatr;CYCP3	CYCP3	Phatr1_45030	Phatr2_43226	GGCTACTCCACCTTCAACCC	GCTTCCACCGACCGATTCC	136
Phatr;CYCP4	CYCP4	Phatr1_49429	Phatr2_48202	AGTGGTTTGCTGGAAGACAG	GAATCCAATTCCAGTCAACG	148
Phatr;CYCP5	CYCP5	Phatr1_52534	Phatr2_43226	GGCCATGATTTTACAACAGC	ACCATGGTGCACTTGTAGGT	159
Phatr;CYCP6	CYCP6	Phatr1_59602	Phatr2_6231	AGGTGCTTGCTGCTGTTC	ACGAGGCATACTTGTGAATCC	150
Phatr;dsCYC1	dsCYC1	Phatr1_33465	Phatr2_31942	TCGCAGTAGAGAAAGTTCAGTC	TTGGCTTCGTGTCGTTGTTG	121
Phatr;dsCYC;2	dsCYC2	Phatr1_41834	Phatr2_34956	AAACAGCAACATTCCCAGCAAG	CGCACGCTTCAACCACATAC	157
Phatr;dsCYC3	dsCYC3	Phatr1_45204	Phatr2_43046	CTGCGTGCCAATGGAAATGAG	AATAAGGAGGGCTGCGATGG	127
Phatr;dsCYC4	dsCYC4	Phatr1_45216	Phatr2_43034	CATCCAATTCCGCTCACAACTC	TGGTGGGCAAACGCAGTC	196
Phatr;dsCYC5	dsCYC5	Phatr1_45284	Phatr2_32087	GACGGCGGAATTATCTCTCTGG	GTCGGAGTGAGCAGTGGTC	117
Phatr;dsCYC6	dsCYC6	Phatr1_50692	Phatr2_49373	CCGTCCCGTATCGTGAGTTC	CAAAGTGTCCGTGGCTGAG	144
Phatr;dsCYC7	dsCYC7	Phatr1_50931	Phatr2_49894	ATGAGTTACTTGGATCGCTACC	TCTTGACGGCTGTGTATAGGC	109
Phatr;dsCYC8	dsCYC8	Phatr1_50961	Phatr2_40753	ACACGCTTTTACTGCCTTTGC	TGTCTGTAACGGTTTCGGATTG	121
Phatr;dsCYC9	dsCYC9	Phatr1_51633	Phatr2_42423	CGGCTTCGTGGCACATTTTG	AGCGGGAGCAAAGCAACG	198
Phatr;dsCYC10	dsCYC10	Phatr1_51766	Phatr2_50251	TGGAGGTGGATCAACTGGTTC	ACGATGTGGTCTTCTTGTTCC	127
Phatr;dsCYC11	dsCYC11	Phatr1_51790	Phatr2_41189	CCTTTCCTCCTGGTCCTGTTC	AAGTGGGTGTCGTTGGTGTG	94
Phatr;CYC-like	CYC-like	Phatr1_44498	Phatr2_43757	CTCTGGGTCCGTCTTGGC	AAAGATGATGTGCTTACTGTTGTC	105
CDK Interactors and Regulatory proteins
Phatr;MYT1	MYT1	Phatr1_46213	Phatr2_44716	ACCGCCGATAGTGACGAAAC	TCTAAAGTGGACGGATGGTAAGG	101
Phatr;CKS1	CKS1	Phatr1_10930	/	GCGGATGGCACCACTATG	GTCCACCTCACCCGTTTG	95
